# Supplementary material for: Essential Oil Composition and Bioactivity of Two Juniper Species from Bulgaria and Slovakia
Source: Molecules. 2021 Jun 15;26(12):3659. doi: 10.3390/molecules26123659 (PMC8232667; doi:10.3390/molecules26123659)
Supplement: Supplementary file 1 [file molecules-26-03659-s001.zip]

Archive with 1 entries (1 files):
- molecules-1218267-supplementary.pdf
